# Supplementary material for: Xerogel-Derived Manganese Oxide/N-Doped Carbon as a Non-Precious Metal-Based Oxygen Reduction Reaction Catalyst in Microbial Fuel Cells for Energy Conversion Applications
Source: Nanomaterials (Basel). 2023 Nov 15;13(22):2949. doi: 10.3390/nano13222949 (PMC10674280; doi:10.3390/nano13222949)
Supplement: Supplementary file 1 [file nanomaterials-13-02949-s001.zip]

Archive with 1 entries (1 files):
- nanomaterials-2527929-supplementary.pdf
